# Supplementary material for: Genetic Factors of Renin–Angiotensin System Associated with Major Bleeding for Patients Treated with Direct Oral Anticoagulants
Source: Pharmaceutics. 2022 Jan 19;14(2):231. doi: 10.3390/pharmaceutics14020231 (PMC8877686; doi:10.3390/pharmaceutics14020231)
Supplement: Supplementary file 1 [file pharmaceutics-14-00231-s001.zip]

Archive with 1 entries (1 files):
- pharmaceutics-1558876-supplementary.pdf
